# Supplementary material for: Evaluation of the Ability of Seven Active Ingredients of Fungicides to Suppress Phytophthora cactorum at Diverse Life Stages, and Variability in Resistance Found among Isolates
Source: J Fungi (Basel). 2022 Sep 30;8(10):1039. doi: 10.3390/jof8101039 (PMC9605621; doi:10.3390/jof8101039)
Supplement: Supplementary file 1 [file jof-08-01039-s001.zip]

Archive with 1 entries (1 files):
- jof-1938684-supplementary.xlsx
