# Supplementary material for: Evaluation of the Ability of Seven Active Ingredients of Fungicides to Suppress Phytophthora cactorum at Diverse Life Stages, and Variability in Resistance Found among Isolates
Source: J Fungi (Basel). 2022 Sep 30;8(10):1039. doi: 10.3390/jof8101039 (PMC9605621; doi:10.3390/jof8101039)
Supplement: Supplementary file 1 [file jof-08-01039-s001.zip › jof-1938684-supplementary.xlsx]

## Sheet: Supplementary table S1
		Supplementary table S1: Mycelial Growth inhibition rate in (%) for each isolate against tested active ingredients of fungicides at different concentrations
		Active ingredients	Isolate ID	S group																					W group
			Concentrations	17_03_23a	17_03_5	17_04_8	17_07_12a	17_08_17b	17_09_12	17_09_14a	17_09_14b	17_12_16	17_12_18a	17_12_27	17_12_3	17_15_1	17_15_10b	17_15_8	17_26_14	18_02_1b	18_07_14	18_07_2S12	18_07_2S5	18_07_6	CBS111725	ICMP11853	M5620	M5624	M5652	M5654	Ph4	Ph8	PS-719
		Azoxystrobin	0.0001	0	0	0	0	0	0	0	0	0	0	0	0	0	0	0	0	0	0	0	0	0	0	0	0	0	0	0	0	0	0
			0.001	1.04817	1.35002	0.940182	1.32081	1.32592	0.327562	2.45898	1.67504	2.59542	2.08837	-0.170257	1.05237	1.72725	0.932243	1.14776	1.43431	0.948835	0.582442	0.916195	0.873213	1.19296	1.24931	0.801772	1.56592	1.3878	1.11702	1.33784	1.58812	1.47567	1.35764
			0.01	2.6794	2.72691	2.15689	2.09669	2.81984	3.37144	1.96896	2.94361	2.29906	3.13819	2.76271	2.28688	3.0639	1.46592	2.63576	2.45104	2.14217	1.43165	2.4342	2.18417	2.70405	3.22107	1.97121	2.90654	2.87155	2.18469	2.52829	2.76243	3.12309	2.68804
			0.1	4.20174	4.13961	3.77179	3.5969	4.06403	4.48782	3.45233	4.19654	3.61922	4.46346	4.12249	3.55737	4.4457	3.48578	3.97859	3.59939	3.52841	2.99002	3.54576	3.16682	4.12425	4.38368	3.57254	4.36315	4.40438	3.54619	3.65298	3.86964	4.56939	4.04341
			1	5.78306	5.15605	4.90222	5.03879	5.54433	5.25213	4.81153	5.4115	4.88101	5.84065	5.20533	4.71543	5.91781	4.48783	5.31461	5.06094	5.01783	4.48836	5.07051	4.48462	5.65806	5.62632	5.17608	5.41155	5.62931	4.62508	4.93413	5.1804	5.58631	5.04234
			10	7.58445	6.33815	6.22733	6.35512	6.75219	6.76293	6.2306	6.83194	6.18096	7.08464	6.93741	5.81278	6.89772	5.85917	6.70508	6.55198	6.19098	5.6777	6.35498	5.93922	6.72832	8.06491	6.60908	6.83471	6.69359	6.36566	6.91141	6.56944	6.8473	6.53166
			100	15.2892	31.8005	27.9002	14.8854	28.4527	15.8589	12.7007	17.1614	28.2802	20.4953	24.769	21.6208	25.4121	24.0739	29.2678	21.1402	25.5176	19.7386	31.1259	30.9569	21.6097	31.4549	23.4109	32.4448	21.2745	12.1145	31.1762	25.2734	15.6607	18.6573
		Cymoxanil	0.0001	0	0	0	0	0	0	0	0	0	0	0	0	0	0	0	0	0	0	0	0	0	0	0	0	0	0	0	0	0	0
			0.001	1.09449	0.712573	1.3983	1.52243	0.962313	0.947247	1.29914	1.27218	1.48746	1.31652	1.48774	1.33252	1.53535	1.62878	1.39863	1.03027	1.21033	1.11984	1.27057	1.02032	1.02538	1.3596	1.48233	1.70227	1.45374	1.17671	1.55489	1.943	1.62096	0.993168
			0.01	2.21558	1.79586	2.82122	2.67105	2.53335	2.27827	2.69124	2.8228	2.68524	2.75167	2.82357	2.66277	3.03772	2.89108	2.53843	2.19179	2.65477	2.25739	2.80114	2.65372	2.30544	2.90481	2.95089	3.00844	2.71685	2.72345	2.81738	3.59702	2.89343	2.34868
			0.1	3.4563	3.27429	4.06962	3.99638	3.82687	3.53831	3.98585	4.22854	4.27846	4.42408	4.2577	4.13352	4.60133	4.25517	3.94614	3.32269	3.90927	3.84198	4.27971	4.04547	3.3884	4.17272	4.486	4.35705	3.91567	4.18055	4.2408	4.84693	4.33556	3.22179
			1	4.89199	4.9081	5.46569	5.38287	5.15397	4.97804	5.57747	5.65239	5.49233	5.88947	5.49971	5.3346	5.9789	5.70071	5.12681	4.59358	5.325	5.07912	5.85097	5.68782	4.92315	5.59717	5.78935	5.92729	5.41074	5.81922	5.59849	6.18377	5.63096	4.82396
			10	6.43182	6.58409	7.12352	7.10467	6.59744	6.16709	6.93103	6.93816	6.85565	7.62002	6.98298	7.29939	7.56134	7.22543	6.90916	5.81416	6.80478	6.57076	7.24362	6.95874	6.33609	6.87627	7.1776	7.49281	7.50293	7.44639	7.06045	7.61459	7.45139	6.34973
			100	23.5914	35.6686	19.4152	14.8981	22.9702	15.3844	15.0955	13.5685	14.6884	17.1776	16.039	19.4189	17.0725	18.2943	15.6302	23.8997	26.5764	14.268	15.9636	12.123	13.671	18.5067	17.6251	18.8193	23.099	17.984	18.0874	15.2574	19.1994	9.61736
		Dimethomorph	0.0001	0	0	0	0	0	0	0	0	0	0	0	0	0	0	0	0	0	0	0	0	0	0	0	0	0	0	0	0	0	0
			0.001	1.86427	1.88099	1.78392	1.37348	2.02469	1.78392	2.23941	2.24139	6.06906	2.39259	1.09168	0.950396	1.84958	1.29491	1.02478	1.58176	3.7318	1.19552	1.15891	0.763136	1.10982	1.1696	1.18477	1.36904	1.05534	1.69683	1.26509	1.55074	1.58086	1.09732
			0.01	2.69453	3.32302	3.46529	2.44224	4.7049	5.97774	3.59437	4.57561	10.1604	3.79864	2.58686	2.2415	3.29005	3.68198	2.01312	3.37931	6.40774	2.13983	2.34023	2.02007	2.70198	1.72185	2.3673	2.87431	2.76579	3.18805	2.70899	3.13991	3.25314	1.76102
			0.1	11.1615	5.90198	10.9214	3.56103	9.90725	7.15278	4.06261	8.24334	14.0904	14.0904	3.71217	3.68727	6.17101	16.6725	11.7394	4.36485	11.982	3.51031	3.60001	3.68325	4.37229	2.59962	16.1165	33.9847	10.6003	14.8919	18.9607	21.5046	4.74035	2.27429
			1	38.7114	51.4958	61.1319	64.5079	63.2604	75.5037	48.5591	59.8542	40.2245	70.6804	60.1098	63.2394	64.7267	82.4032	58.4578	66.4294	56.1596	63.7014	4.69615	4.56759	5.19852	70.7195	76.7525	100	70.0302	82.1754	74.7139	80.5864	76.3473	69.5516
			10	100	100	100	100	100	100	100	99.9986	100	100	100	100	100	99.9869	100	100	100	100	49.7859	39.9345	46.6973	100	100	100	100	100	100	100	100	100
			20	100	100	100	100	100	100	100	100	100	100	100	100	100	100	100	100	100	100	63.0427	70.5609	64.7448	100	100	100	100	100	100	100	100	100
			30	100	100	100	100	100	100	100	100	100	100	100	100	100	100	100	100	100	100	71.516	80.8206	74.6014	100	100	100	100	100	100	100	100	100
		Fenamidone	0.0001	0	0	0	0	0	0	0	0	0	0	0	0	0	0	0	0	0	0	0	0	0	0	0	0	0	0	0	0	0	0
			0.001	1.36711	1.03182	1.14346	1.64696	1.27497	0.975685	1.13953	1.28578	1.15294	1.18224	1.34315	0.933092	1.3584	1.41346	1.1069	0.751163	0.959132	1.3583	1.48894	1.49928	1.8643	1.51187	1.64031	1.41034	1.55115	1.22969	1.40911	1.72457	1.53968	1.30964
			0.01	2.71858	2.49227	2.38985	2.91403	2.60676	2.19916	2.36315	2.31396	2.65109	2.50106	2.51617	2.26861	2.23749	2.77772	1.94761	2.06293	2.03788	2.81394	3.05378	2.55326	3.31484	3.02142	2.97476	2.78939	3.04419	3.00871	2.58972	3.02251	2.98386	2.5377
			0.1	4.13483	3.90632	4.05693	4.28389	3.87491	3.66601	3.6111	3.84839	3.85271	3.77958	3.74292	3.80533	3.777	4.1129	3.56913	3.40572	3.62388	3.88925	4.17215	4.03016	4.52088	4.50538	4.38398	4.22431	4.24443	4.00855	3.74569	4.47168	4.47462	3.91569
			1	5.41706	5.03314	5.38835	5.70069	5.07261	4.77887	5.06926	5.20138	5.13399	5.15662	5.30993	5.36417	5.22596	5.4369	5.13076	4.9435	5.0371	5.47846	5.68118	5.17589	5.99257	5.79397	5.8521	5.31727	5.56313	5.7531	5.21753	5.83057	5.81631	5.46344
			10	6.83331	6.64384	6.69964	6.89177	6.62939	6.41165	6.7	6.53197	6.57018	7.18076	6.60831	6.79919	6.70142	7.26858	6.13784	6.44361	6.32628	6.97485	7.52729	6.69755	7.28089	7.885	7.1435	7.21486	7.19251	7.95504	7.16206	7.95693	7.23254	7.04207
			100	53.382	56.1069	52.7848	45.525	47.1671	58.7026	48.0617	47.0879	46.6795	48.8905	51.2032	44.2157	53.417	56.7262	44.6818	47.2546	47.7373	46.8521	57.9659	45.717	55.6493	56.3115	54.9096	47.9828	46.6664	56.9747	47.7844	51.4706	55.9735	31.3057
		Fluopicolide	0.0001	0	0	0	0	0	0	0	0	0	0	0	0	0	0	0	0	0	0	0	0	0	0	0	0	0	0	0	0	0	0
			0.001	1.78727	0.339924	1.52029	0.185016	0.930784	1.64042	2.06647	1.44171	1.64976	1.79549	1.58654	0.877899	1.66667	1.63779	1.13161	0.263726	1.88446	1.28471	1.67205	1.54507	1.86359	0.870912	1.47888	1.20283	0.826794	1.43046	1.14264	1.05597	0.848361	2.43792
			0.01	3.00857	0.471731	2.76232	1.60804	2.13378	3.21966	3.44729	2.86343	2.94248	3.31126	3.36157	1.65168	2.95326	2.79031	2.94361	1.1413	3.81494	2.48653	2.91578	3.11403	3.28428	2.26531	2.8809	2.68632	2.33558	2.91747	2.8974	1.61175	1.54374	3.2831
			0.1	4.46588	2.76101	4.32333	0.360895	3.09091	4.69769	4.9162	4.74739	4.36078	4.58795	4.68329	2.48462	4.22805	4.64163	4.28784	1.45731	4.59731	3.87945	4.13889	4.48239	4.96636	3.12918	3.06023	7.73821	4.11528	5.55451	5.42273	5.3748	3.48384	5.82339
			1	21.6947	47.4644	43.6768	49.212	53.9218	49.7046	48.5763	45.0052	29.8335	49.2481	46.3533	41.4647	52.3418	47.1248	47.9718	44.0537	58.9875	49.9724	50.276	42.689	54.3686	63.5837	35.5093	41.0825	16.9399	36.8808	62.2305	59.8638	39.4975	41.7065
			10	82.597	78.9617	71.6845	71.9415	83.033	75.1842	74.4548	73.0698	69.2209	74.0837	74.8443	68.6559	72.5543	74.1059	83.4983	75.694	78.9342	81.1392	71.8638	73.5618	78.2419	86.3729	78.8858	84.5212	68.8738	74.7537	98.3197	100	75.0661	70.5854
			20	98.199	97.9188	98.4526	97.8323	98.0528	96.8839	97.105	96.9492	98.0055	98.2045	97.5498	91.6872	98.4112	97.4863	97.106	98.2358	97.3162	98.4206	98.005	99.2119	98.1848	100	97.2286	98.0472	97.7322	97.5044	100	100	97.7933	97.7192
		Metalaxyl	0.0001	0	0	0	0	0	0	0	0	0	0	0	0	0	0	0	0	0	0	0	0	0	0	0	0	0	0	0	0	0	0
			0.001	1.03909	1.54055	0.975653	5.07738	1.20043	-0.142637	0.658024	1.51227	1.68097	1.23712	1.48252	0.644386	0.816288	1.27102	2.70251	0.52097	0.313621	1.20841	1.23611	0.455063	0.125341	0.986207	1.03383	1.44146	1.36039	1.21882	1.47316	1.20322	1.02086	1.4652
			0.01	2.25741	2.43594	1.72395	5.04519	2.69594	1.56675	3.42347	2.5521	4.52278	4.96293	1.97983	3.94566	5.50875	7.97786	3.18669	2.25754	6.76661	2.64052	3.16667	1.87713	7.8204	2.91264	20.0536	3.24558	2.85455	4.20118	7.8049	4.86884	3.45239	2.34294
			0.1	3.63909	3.17522	2.21177	36.5489	23.1099	15.2803	22.9981	4.38008	27.8767	38.9477	32.8829	31.0916	17.395	12.6938	14.6299	16.7067	17.9025	25.1837	4.16667	2.52655	8.43592	4.97471	77.7827	67.519	60.3424	75.358	58.159	59.2818	72.3175	27.3297
			1	44.0479	3.84792	3.16977	78.9454	80.4422	72.9804	56.8415	53.4595	71.9791	67.1994	87.6097	79.9904	77.1965	47.1191	100	64.969	78.1059	77.1476	4.73611	3.89647	49.7874	7.24598	100	100	84.0789	100	86.4465	75.4366	70.0833	64.9918
			10	57.3292	4.56654	3.5097	100	100	100	100	74.6137	100	76.0614	100	100	100	70.6071	100	88.051	100	100	5.55556	4.59566	75.4823	24.9471	100	100	96.2317	100	100	97.1319	100	87.9282
			20	100	5.12673	4.15204	100	100	100	100	100	100	94.8493	100	100	100	100	100	100	100	100	6.31944	6.14334	100	27.3195	100	100	100	100	100	100	100	100
			60	100	7.37441	4.86502	100	100	100	100	100	100	100	100	100	100	100	100	100	100	100	6.80556	8.21957	100	79.577	100	100	100	100	100	100	100	100
			100	100	7.55349	6.01064	100	100	100	100	100	100	100	100	100	100	100	100	100	100	100	8.33333	9.11784	100	91.1609	100	100	100	100	100	100	100	100
		Propamocarb	0.0001	0	0	0	0	0	0	0	0	0	0	0	0	0	0	0	0	0	0	0	0	0	0	0	0	0	0	0	0	0	0
			0.001	1.39205	1.24016	1.57073	1.13331	1.62955	1.22773	1.61677	1.49941	1.19622	1.84586	1.01937	1.23755	0.915073	1.5945	1.28285	1.60397	1.34086	1.41192	1.53464	1.50946	1.48632	1.52668	1.37922	1.13644	1.16832	1.01073	1.23935	1.31226	1.26894	1.38712
			0.01	2.56737	2.58387	2.96981	2.41079	3.0678	2.40554	2.91245	2.85357	2.60596	3.10168	2.18753	2.72798	2.06279	2.99375	2.49195	2.96448	2.8022	2.72314	2.83874	3.10007	2.91916	3.2654	2.61821	2.51786	2.67174	2.3333	2.51949	2.6044	2.53098	2.76533
			0.1	3.85217	3.84014	4.64165	3.45095	4.56746	3.75808	4.16968	4.1675	3.86876	4.51592	3.32016	4.19156	3.40549	4.43949	3.85303	4.47298	4.326	3.81732	4.37112	4.64895	4.27846	4.53057	4.17213	3.89702	4.11176	3.67798	3.9197	3.96808	4.04818	4.24388
			1	5.26433	5.54968	6.2453	4.62862	5.83331	5.19006	5.62138	5.57083	5.3933	5.67991	4.53718	5.62605	4.57315	5.86663	5.04649	5.99819	5.6267	5.1017	5.73398	6.03784	5.52411	6.10437	5.441	5.34422	5.51782	5.02046	5.51477	5.25798	5.547	5.55295
			10	6.8776	6.87037	7.53621	5.83956	6.82049	6.76274	7.31277	7.09258	6.75483	6.9013	5.96962	6.69128	6.16844	7.70053	6.64894	7.76446	6.80246	6.47558	6.76687	7.34558	6.95249	7.79597	7.09606	7.22695	7.28388	6.51111	6.8017	6.52777	7.31248	7.27905
			100	14.3451	11.9323	14.6703	13.0719	13.1191	12.1797	15.7245	14.0891	13.9115	14.0276	12.5189	15.8353	13.5621	14.4922	14.5472	12.4188	14.1225	15.6094	15.595	13.7243	12.8242	15.0029	15.9322	15.1163	12.2266	12.5799	12.7968	13.6882	13.0963	14.4399

## Sheet: Supplementary table S2
		Supplementary table S2: Sporangia formation inhibition rate (%) for each isolate tested against active ingredients of fungicides
		Active ingredients	S Group																						W Group
			Isolate id	17_03_23a	17_03_5	17_04_8	17_07_12a	17_08_17b	17_09_12	17_09_14a	17_09_14b	17_12_16	17_12_18a	17_12_27	17_12_3	17_15_1	17_15_10b	17_15_8	17_26_14	18_02_1b	18_07_14	18_07_2S12	18_07_2S5	18_07_6	CBS111725	ICMP11853	M5620	M5624	M5652	M5654	Ph4	Ph8	PS-719
			Concentrations
		Azoxystrobin	0.0001	0	0	0	0	0	0	0	0	0	0	0	0	0	0	0	0	0	0	0	0	0	0	0	0	0	0	0	0	0	0
			0.001	2.98507	5.21739	8.06452	2.0202	2.29008	2.63158	4.34783	-9.72222	2.94118	5.51181	4.19162	4.87805	4.81928	2.06186	5.9322	1.5748	3.38983	2.43902	8.43373	3.79747	2.5	1.5873	2.16216	1.79641	1.15607	0.83682	1.18343	1.07527	0.555556	0.91
			0.01	8.95522	11.3043	13.7097	4.0404	8.39695	5.26316	7.6087	-8.33333	5.14706	7.08661	9.58084	7.31707	7.22892	4.12371	9.32203	8.66142	7.62712	3.65854	12.0482	6.32911	5.83333	2.1164	3.24324	2.99401	2.31214	1.67364	1.77515	3.76344	1.66667	2.13
			0.1	14.1791	15.6522	78.2258	7.07071	11.4504	30.2632	21.7391	5.55556	77.2059	22.8346	59.8802	14.6341	15.6627	21.6495	46.6102	38.5827	13.5593	12.1951	14.4578	59.4937	25.8333	5.82011	4.32432	5.98802	4.04624	2.51046	6.50888	15.0538	3.88889	4.59
			1	70.1493	79.1304	89.5161	35.3535	61.0687	56.5789	57.6087	29.1667	80.1471	90.5512	82.0359	20.7317	60.241	71.134	61.0169	85.8268	73.7288	58.5366	75.9036	89.8734	58.3333	68.254	60.5405	9.58084	66.474	14.6444	60.9467	68.2796	50	52.24
			10	96.2687	97.3913	95.1613	47.4747	93.8931	88.1579	93.4783	90.2778	96.3235	96.8504	92.2156	54.878	93.9759	91.7526	88.1356	96.063	93.2203	90.2439	97.5904	96.2025	74.1667	99.4709	85.4054	12.5749	84.9711	61.9247	97.6331	98.9247	85.5556	71.59
		Dimethomorph	0.0001	0	0	0	0	0	0	0	0	0	0	0	0	0	0	0	0	0	0	0	0	0	0	0	0	0	0	0	0	0	0
			0.001	2.40964	1.17647	1.19048	1.0989	1.92308	2.43902	1.8018	2.10526	2.22222	0.970874	1.13636	-1.19048	3.37079	1.07527	1.17647	1.21951	0.943396	1.19048	2.04082	1.21951	1.06383	1.03093	1.11111	1.07527	1.31579	0.833333	1.06383	2.32558	2.9703	2.32558
			0.01	6.0241	3.52941	2.38095	3.2967	2.88462	4.87805	4.5045	4.21053	5.55556	1.94175	2.27273	2.38095	4.49438	2.15054	4.70588	3.65854	2.83019	4.7619	3.06122	3.65854	5.31915	4.12371	3.33333	5.37634	2.63158	2.5	4.25532	4.65116	6.93069	3.48837
			0.1	27.7108	27.0588	20.2381	19.7802	10.5769	34.1463	29.7297	50.5263	58.8889	14.5631	44.3182	16.6667	55.0562	52.6882	23.5294	25.6098	16.0377	50	8.16327	20.7317	28.7234	25.7732	31.1111	33.3333	21.0526	26.6667	25.5319	36.0465	37.6238	32.5581
			1	90.3614	75.2941	61.9048	74.7253	36.5385	84.1463	84.6847	87.3684	94.4444	84.466	84.0909	86.9048	84.2697	82.7957	75.2941	92.6829	80.1887	95.2381	60.2041	65.8537	61.7021	87.6289	64.4444	70.9677	48.6842	68.3333	84.0426	90.6977	93.0693	81.3953
			10	100	96.4706	100	97.8022	80.7692	100	96.3964	100	100	100	100	100	100	97.8495	88.2353	100	98.1132	100	77.551	97.561	85.1064	100	91.1111	89.2473	86.8421	98.3333	100	100	100	100
			20	100	100	100	100	90.3846	100	100	100	100	100	100	100	100	100	100	100	100	100	94.898	100	95.7447	100	100	100	100	100	100	100	100	100
		Floupicolide	0.0001	0	0	0	0	0	0	0	0	0	0	0	0	0	0	0	0	0	0	0	0	0	0	0	0	0	0	0	0	0	0
			0.001	2.40964	3.48837	2.7027	3.7037	1.62602	2.5	7.01754	1.0101	1.66667	2.65487	4.91803	5.88235	2.32558	5.7971	3.33333	1.03093	5.60748	2.27273	4.22535	3.24675	3.92157	1.03093	4.44444	2.66667	2.73973	0.833333	0.952381	4.49438	4.87805	2.73973
			0.01	6.0241	9.30233	5.40541	6.17284	3.25203	5	12.2807	3.0303	5	7.07965	8.19672	9.80392	4.65116	10.1449	6.66667	2.06186	8.41121	6.81818	11.2676	7.14286	7.84314	3.09278	2.22222	4	6.84932	2.5	5.71429	7.86517	8.53659	6.84932
			0.1	7.22892	18.6047	16.2162	8.64198	6.50407	7.5	17.5439	20.202	10	13.2743	11.4754	19.6078	9.30233	18.8406	10	6.18557	10.2804	11.3636	12.6761	19.4805	2.94118	43.299	42.2222	48	31.5068	28.3333	31.4286	23.5955	26.8293	28.7671
			1	96.3855	75.5814	90.5405	80.2469	68.2927	92.5	96.4912	95.9596	95	95.5752	91.8033	92.1569	86.0465	91.3043	96.6667	65.9794	96.2617	93.1818	94.3662	99.3506	96.0784	93.8144	93.3333	94.6667	86.3014	90	87.619	92.1348	84.1463	83.5616
			10	100	95.3488	100	100	95.935	100	100	100	100	100	100	100	100	100	100	96.9072	100	100	100	100	100	100	100	100	100	100	99.0476	98.8764	98.7805	100
		Metalaxyl	0.0001	0	0	0	0	0	0	0	0	0	0	0	0	0	0	0	0	0	0	0	0	0	0	0	0	0	0	0	0	0	0
			0.001	0.930233	1.48148	1.11111	0.970874	0.384615	0.892857	0.442478	0.537634	1.53846	1.20482	1.27389	1.19048	2.01005	1.55039	3.07692	0.292398	0.373134	1.89573	2.80374	0.480769	1.04167	1.03093	1.11111	1.11111	1.49254	1.66667	1.0101	1.78571	2.22222	1.8018
			0.01	3.25581	2.22222	1.66667	4.85437	2.30769	1.4881	3.53982	2.68817	3.58974	5.42169	1.91083	1.78571	3.51759	2.32558	-0.769231	1.16959	0.746269	2.36967	4.6729	0.961538	2.08333	2.06186	3.33333	5.55556	7.46269	2.5	4.0404	4.46429	6.66667	5.40541
			0.1	73.9535	3.7037	2.22222	13.5922	56.1538	75	43.3628	32.7957	42.5641	27.1084	51.5924	50.5952	41.7085	37.5969	45.3846	11.4035	52.2388	43.6019	6.54206	2.88462	2.60417	5.15464	4.44444	6.66667	10.4478	3.33333	16.1616	6.25	14.4444	6.30631
			1	89.7674	5.55556	2.77778	96.1165	68.4615	91.0714	75.2212	85.4839	68.2051	60.8434	91.0828	82.1429	70.8543	74.031	70.7692	83.9181	77.2388	77.7251	10.2804	4.80769	62.5	47.4227	33.3333	14.4444	49.2537	62.5	25.2525	37.5	44.4444	50.4505
			10	94.4186	5.92593	4.16667	100	88.4615	95.2381	87.6106	98.3871	83.0769	69.2771	93.6306	94.6429	93.4673	93.7984	97.6923	90.0585	93.2836	85.782	13.0841	5.28846	82.8125	85.567	90	88.8889	100	95	66.6667	91.9643	97.7778	98.1982
			20	100	7.03704	5.27778	100	100	100	100	100	97.9487	100	100	100	100	100	100	100	100	100	15.8879	6.73077	100	97.9381	95.5556	95.5556	100	100	100	100	100	100
			100	100	10	7.22222	100	100	100	100	100	100	100	100	100	100	100	100	100	100	100	18.6916	11.5385	100	100	100	100	100	100	100	100	100	100

## Sheet: Supplemetary table S3
	Supplemetary table S3: Results of Kruskall-Wallis test of sporangia formation inhibition by metalaxyl
	Metalaxyl concentration (µg/mL)	Isolates group based on host specificity to host types (W/SRM/S)	Isolates group based on host specificity to host types (W / S)			Average inhibition rate (%)
			Multiple comparison of p-values
			S	SRM	W
	0	S		1	1	0
	0	SRM	1		1	0
	0	W	1	1		0
	0.001	S		1	1	1.15
	0.001	SRM	1		1	1.7
	0.001	W	1	1		1.13
	0.01	S		1	0.092967	2.54
	0.01	SRM	1		0.497599	2.38
	0.01	W	0.092967	0.497599		4.61
	0.1	S		0	0	41.29
	0.1	SRM	0		0.354573	3.84
	0.1	W	0	0.354573		8.5
	1	S		0	0	77.97
	1	SRM	0		0.00056	5.86
	1	W	0	0.00056		40.51
	10	S		0	1	90.68
	10	SRM	0		0	7.12
	10	W	1	0		90.45
	20	S		0	0.021909	99.88
	20	SRM	0		0	8.73
	20	W	0.021909	0		98.78
	100	S		0	1	100
	100	SRM	0		0	11.86
	100	W	1	0		100
	All tested isolates were organised into groups according to host plant they were isolated from: S - strawberry, SRM - isolates from strawberry resistant to metalaxyl, W - woody hosts.

## Sheet: Supplementary table S4
	Supplementary table S4: Results of Kruskall-Wallis test of sporangia formation inhibition by fluopicolide
	Fluopicolide concentration (µg/mL)	Isolates group based on host specificity to host types (S/ W)	Isolates group based on host specificity to host types (W / S)		Average inhibition rate (%)
			Multiple comparison of p-values
			S	W
	control	S		0.951179	0
	control	W	0.951179		0
	0.001	S		0.613479	3.39718
	0.001	W	0.613479		2.75329
	0.01	S		0.231851	6.93122
	0.01	W	0.231851		5.29219
	0.1	S		0	12.2795
	0.1	W	0		33.7758
	1	S		0.00894877	89.989
	1	W	0.00894877		89.5086
	10	S		0.993894	99.4377
	10	W	0.993894		99.6338

## Sheet: Supplementary table S5
		Supplementary table S5: Results of Kruskall-Wallis test of sporangia formation inhibition by azoxystrobin
		Azoxystrobin concentration (µg / mL)	Isolates group based on host specificity to host types (W / SRM / S)	Isolates group based on host specificity to host types (W / S)		Average inhibition rate (%)
				Multiple comparison of p-values
				S	W
		Control	S		0.489885	0
		Control	W	0.489885		0
		0.001	S		0.135154	4.1
		0.001	W	0.135154		2.1
		0.01	S		0.000288	7.5
		0.01	W	0.000288		3.1
		0.1	S		0	29.5
		0.1	W	0		7.8
		1	S		0	66.1
		1	W	0		50.5
		10	S		0.002198	88.7
		10	W	0.002198		78.5

## Sheet: Supplementary table S6
		Supplementary table S6: Results of Kruskall-Wallis test of zoospore release assay by metalaxyl
		Active ingredient concentration (µg/mL)	Isolates group based on host specificity to host types (W / S)	Isolates group based on host specificity to host types (W / S)		Average inhibition rate (%)
				Multiple comparison of p-values
				S	W
		Control	S		0.93629	0
		Control	W	0.93629		0
		0.001	S		0.887744	1.45478
		0.001	W	0.887744		1.42406
		0.01	S		0.526396	2.98684
		0.01	W	0.526396		3.67023
		0.1	S		0.053043	4.30095
		0.1	W	0.053043		5.8545
		1	S		0.022821	5.97274
		1	W	0.022821		8.14377
		10	S		0.043601	8.14935
		10	W	0.043601		9.99066
		20	S		0.006522	8.84731
		20	W	0.006522		12.0733
		100	S		0.035695	14.7159
		100	W	0.035695		16.4865
		All tested isolates were organised into groups according to host plant they were isolated from: S - strawberry, W - woody hosts, WSF - woody host isolates resistant to fluopicolide.

## Sheet: Supplementary table S7
	Supplementary table S7: Zoospores release inhibition rate (%) for each isolate tested against active ingredients of fungicides at various concentrations
	Active ingredients	S Group																						W Group
		Isolate id	17_03_23a	17_03_5	17_04_8	17_07_12a	17_08_17b	17_09_12	17_09_14a	17_09_14b	17_12_16	17_12_18a	17_12_27	17_12_3	17_15_1	17_15_10b	17_15_8	17_26_14	18_02_1b	18_07_14	18_07_2S12	18_07_2S5	18_07_6	CBS111725	ICMP11853	M5620	M5624	M5652	M5654	Ph4	Ph8	PS-719
		Concentrations (µg/mL)
	Azoxystrobin	0.0001	0	0	0	0	0	0	0	0	0	0	0	0	0	0	0	0	0	0	0	0	0	0	0	0	0	0	0	0	0	0
		0.001	3.8835	1.1236	2.22222	1.04167	3.57143	1.65289	2.77778	3.15789	2.98507	1.78571	1.42857	0.934579	4.34783	1.69492	1.11111	2.0202	2.85714	3.44828	1.49254	0.970874	2.0202	1.26582	1.11111	2.29885	2.46914	1.16279	2.32558	1.40845	1.2987	1.75439
		0.01	6.79612	3.37079	5.55556	4.16667	7.14286	4.13223	8.33333	8.42105	4.47761	3.57143	2.85714	2.80374	6.52174	5.9322	3.33333	9.09091	5.71429	6.89655	5.97015	3.8835	6.06061	3.79747	3.33333	3.44828	4.93827	2.32558	3.48837	2.8169	2.5974	8.77193
		0.1	8.73786	4.49438	22.2222	18.75	12.5	5.78512	9.72222	10.5263	26.8657	8.92857	7.85714	27.1028	8.69565	9.32203	5.55556	9.09091	10	10.3448	8.95522	25.2427	55.5556	8.86076	4.44444	9.1954	6.17284	3.48837	5.81395	7.04225	3.8961	10.5263
		1	14.5631	28.0899	44.4444	22.9167	42.8571	48.7603	45.8333	42.1053	49.2537	33.9286	36.4286	43.9252	45.6522	27.9661	7.77778	14.1414	45.7143	51.7241	14.9254	31.068	66.6667	13.9241	21.1111	11.4943	27.1605	10.4651	13.9535	18.3099	6.49351	14.0351
		10	65.0485	51.6854	72.2222	76.0417	85.7143	76.8595	63.8889	95.7895	73.1343	71.4286	65.7143	68.2243	94.5652	72.0339	75.5556	72.7273	50	70.6897	25.3731	40.7767	79.798	68.3544	63.3333	60.9195	66.6667	69.7674	63.9535	56.338	59.7403	47.3684
		20	92.233	92.1348	93.3333	84.375	92.8571	100	90.2778	98.9474	100	97.3214	98.5714	98.1308	98.913	96.6102	98.8889	96.9697	92.8571	98.2759	37.3134	93.2039	91.9192	97.4684	95.5556	96.5517	97.5309	97.6744	97.6744	95.7746	94.8052	91.2281
	Dimethomorph	0.0001	0	0	0	0	0	0	0	0	0	0	0	0	0	0	0	0	0	0	0	0	0	0	0	0	0	0	0	0	0	0
		0.001	1.26582	0.900901	2.08333	1.72414	0.961538	1.04167	1.66667	1.04167	2.66667	1.13636	1.0101	2.89855	2.8169	2.5974	2.35294	1.06383	1.38889	3.125	2.32558	2.43902	1.40845	1.26582	1.11111	1.14943	1.23457	1.16279	1.42857	1.40845	2.5974	3.50877
		0.01	2.53165	2.7027	4.16667	3.44828	1.92308	3.125	2.5	3.125	5.33333	3.40909	2.0202	8.69565	5.6338	5.19481	4.70588	3.19149	4.16667	4.6875	4.65116	4.87805	2.8169	2.53165	2.22222	3.44828	2.46914	2.32558	2.85714	2.8169	3.8961	5.26316
		0.1	5.06329	4.5045	7.29167	4.31034	2.88462	4.16667	3.33333	4.16667	8	4.54545	4.0404	13.0435	11.2676	6.49351	7.05882	5.31915	5.55556	6.25	5.81395	6.09756	5.6338	5.06329	3.33333	5.74713	3.7037	3.48837	5.71429	5.6338	6.49351	7.01754
		1	6.32911	5.40541	9.375	5.17241	4.80769	6.25	4.16667	6.25	10.6667	5.68182	6.06061	7.24638	12.6761	7.79221	8.23529	6.38298	6.94444	7.8125	8.15116	8.53659	7.04225	6.32911	5.55556	6.89655	4.93827	4.65116	7.14286	7.04225	7.79221	8.77193
		10	7.59494	6.30631	11.4583	6.89655	6.73077	7.29167	5.83333	7.29167	12	6.81818	7.07071	8.69565	15.493	10.3896	10.5882	7.44681	8.33333	10.9375	9.30233	10.9756	9.85915	7.59494	6.66667	8.04598	7.40741	5.81395	10	9.85915	10.3896	10.5263
		20	8.86076	8.10811	13.5417	8.62069	7.69231	9.375	7.5	9.375	14.6667	9.09091	10.101	11.5942	19.7183	14.2857	15.2941	8.51064	9.72222	12.5	16.2791	12.1951	11.2676	10.1266	10	10.3448	8.64198	6.97674	14.2857	12.6761	11.6883	12.2807
		100	13.9241	13.5135	25	12.069	11.5385	11.4583	10	13.5417	20	13.6364	13.1313	14.4928	23.9437	18.1818	18.8235	14.8936	15.2778	18.75	19.7674	15.8537	18.3099	18.9873	13.3333	14.9425	14.8148	11.6279	18.5714	23.9437	14.2857	21.0526
	Floupicolide	0.0001	0	0	0	0	0	0	0	0	0	0	0	0	0	0	0	0	0	0	0	0	0	0	0	0	0	0	0	0	0	0
		0.001	2.5641	2.46914	4.3956	4.87805	0.925926	3.57143	2	4.44444	2.63158	2.40964	1.19048	2.85714	4	0.961538	4.44444	1.20482	1.85185	2	2.12766	2.38095	3.7037	1.26582	2.22222	2.27273	1.23457	3.48837	1.42857	2.8169	5.19481	4.7619
		0.01	3.84615	4.93827	6.59341	7.31707	2.77778	5.95238	4	6.66667	5.26316	9.63855	5.95238	5.71429	10	3.84615	6.66667	6.0241	5.55556	5	4.25532	7.14286	5.55556	2.53165	4.44444	5.68182	3.7037	8.13953	5.71429	7.04225	9.09091	7.93651
		0.1	25.641	19.7531	35.1648	26.8293	18.0556	22.619	7	11.1111	31.5789	30.1205	34.5238	38.5714	30	6.73077	13.3333	31.3253	24.0741	32	17.0213	41.6667	9.25926	37.9747	31.1111	40.9091	25.9259	26.7442	25.7143	32.3944	33.7662	38.0952
		1	53.8462	60.4938	59.3407	62.1951	45.8333	60.7143	24	68.8889	72.3684	67.4699	75	52.8571	56	47.1154	37.7778	81.9277	53.7037	67	52.1277	65.4762	18.5185	74.6835	63.3333	86.3636	67.9012	58.1395	57.1429	66.1972	64.9351	76.1905
		10	92.3077	90.1235	95.6044	92.6829	89.8148	86.9048	51	82.2222	94.7368	89.1566	95.2381	84.2857	92	71.1538	68.8889	95.1807	74.0741	92	81.9149	89.2857	83.3333	97.4684	91.1111	97.7273	95.0617	90.6977	91.4286	91.5493	88.3117	98.4127
		20	100	100	100	100	99.537	100	91	100	100	98.7952	100	100	100	100	100	100	100	100	96.8085	100	96.2963	100	97.7778	100	100	100	100	100	98.7013	100
	Metalaxyl	0.0001	0	0	0	0	0	0	0	0	0	0	0	0	0	0	0	0	0	0	0	0	0	0	0	0	0	0	0	0	0	0
		0.001	0.980392	1.04167	1.0989	1.16279	0.943396	2.17391	1.81818	1.23457	2.53165	1.20482	1.06383	2.12766	2.5	1.26582	1.11111	1.20482	1.86916	1.06383	1.0101	1.19048	1.0989	1.26582	1.11111	1.49254	1.23457	1.16279	1.42857	2.7027	1.28205	1.13636
		0.01	3.92157	2.08333	2.1978	2.32558	1.88679	4.34783	3.63636	3.7037	5.06329	3.61446	2.12766	4.25532	5	2.53165	2.22222	2.40964	2.80374	2.12766	5.05051	3.57143	2.1978	3.79747	4.44444	4.47761	2.46914	2.32558	2.85714	4.05405	3.84615	3.40909
		0.1	5.88235	3.125	5.49451	4.65116	2.83019	6.52174	6.36364	6.17284	6.32911	6.0241	5.31915	5.31915	6.25	3.79747	3.33333	3.61446	4.6729	3.19149	6.06061	5.95238	4.3956	5.06329	6.66667	8.95522	3.7037	4.65116	8.57143	5.40541	5.12821	4.54545
		1	6.86275	5.20833	2.1978	5.81395	3.77358	7.6087	7.27273	7.40741	8.86076	8.43373	7.44681	7.44681	7.5	5.06329	4.44444	6.0241	5.60748	6.38298	8.08081	7.14286	5.49451	6.32911	7.77778	11.9403	6.17284	5.81395	11.4286	6.75676	10.2564	6.81818
		10	7.84314	6.25	4.3956	8.13953	5.66038	9.78261	8.18182	8.64198	10.1266	13.253	9.57447	9.57447	8.75	6.32911	6.66667	7.22892	10.2804	7.44681	9.09091	8.33333	7.69231	8.86076	10	13.4328	7.40741	6.97674	14.2857	9.45946	11.5385	7.95455
		20	11.7647	8.33333	5.49451	10.4651	6.60377	15.2174	12.7273	12.3457	16.4557	14.4578	13.8298	10.6383	10	7.59494	8.88889	8.43373	11.215	9.57447	11.1111	11.9048	8.79121	11.3924	11.1111	16.4179	11.1111	8.13953	17.1429	14.8649	12.8205	10.2273
		100	15.6863	15.625	10.989	12.7907	16.9811	18.4783	15.4545	17.284	17.7215	20.4819	17.0213	15.9574	13.75	15.1899	12.2222	13.253	16.8224	13.8298	15.1515	15.4762	13.1868	13.9241	14.4444	22.3881	14.8148	12.7907	20	18.9189	15.3846	18.1818

## Sheet: Supplementary table S8
	Supplementary table S8: Results of Kruskall-Wallis test of zoospore release assay by azoxystrobin
	Azoxystrobin concentration	Isolates group based on host specificity to host types (W / S)	Isolates group based on host specificity to host types (W / S)		Average % of inhibition of zoospores release
			Multiple comparison of p-values
			S	W
	Control	S		0.916698	0
		W	0.916698		0
	0.001	S		0.400821	2.38574
		W	0.400821		1.6772
	0.01	S		0.148286	5.23421
		W	0.148286		3.94639
	0.1	S		8.52201e-06	14.4102
		W	8.52201e-06		6.60449
	1	S		0	35.9744
		W	0		15.2163
	10	S		2.49228e-07	68.8885
		W	2.49228e-07		61.8269
	20	S		0.714623	92.527
		W	0.714623		96.0293
	All concentrations together	S		0.00186143	-
		W	0.00186143		-

## Sheet: Supplementary table S9
	Supplementary table S9: Results of Kruskall-Wallis test of zoospore release assay by fluopicolide
	Active ingredient concentration	Isolates group based on host specificity to host types (W / S)	Isolates group based on host specificity to host types (W / S)		Average inhibition rate (%)
			Multiple comparison of p-values
			S	W
	Control	S		0.968657	0.013998
		W	0.968657		0
	0.001	S		0.869637	2.71488
	0.001	W	0.869637		2.74288
	0.01	S		0.993215	5.84316
	0.01	W	0.993215		6.03168
	0.1	S		2.8e-05	24.1133
	0.1	W	2.8e-05		32.515
	1	S		0	56.3169
	1	W	0		68.3208
	10	S		0	85.329
	10	W	0		93.5298
	20	S		0.629697	99.1637
	20	W	0.629697		99.6088
	All tested isolates were organised into groups according to host plant they were isolated from: S - strawberry, W - woody hosts, WSF - woody host isolates resistant to fluopicolide.

## Sheet: Supplementary table S10
Supplementary table S10: Results of Discriminant function analysis performed for mycelial growth inhibition assay for differentiation of S and W groups and among individual isolates on the basis of all tested active ingredients of fungicides at all concentrations
Active ingredient	Concentration (µg/mL)	Grouping on the level between host specific isolates groups S / W			Grouping on the level of individual isolates
		Wilk´s Λ	Partial Wilk´s Λ	p-value	Wilk´s Λ	Partial Wilk´s Λ	p-value
Metalaxyl	0.001	0.0645344	0.978846	0.0911276	1.6948e-33	0.573488	0.000106835
	0.01	0.0767367	0.823196	3.45748e-07	5.16921e-33	0.188026	9.8139e-27
	0.1	0.115227	0.548217	3.2818e-19	6.1877e-33	0.157077	1.16543e-30
	1	0.0639362	0.988005	0.204351	1.05883e-32	0.0917947	0
	10	0.0632009	0.9995	0.796137	2.64884e-32	0.0366932	0
	20	0.0694273	0.909863	0.000383469	1.9093e-32	0.050906	0
	60	0.0764054	0.826765	4.6639e-07	3.21849e-33	0.301988	1.0826e-16
	100	0.0777898	0.812051	1.3483e-07	3.72574e-33	0.260873	9.81639e-20
Dimethomorph	0.001	0.0636561	0.992353	0.31137	1.96895e-33	0.493636	3.40468e-07
	0.01	0.063396	0.996425	0.489259	2.59235e-33	0.374929	2.44023e-12
	0.1	0.0662828	0.953027	0.0112645	2.17296e-32	0.0447292	0
	1	0.0725644	0.870528	1.68886e-05	5.93576e-33	0.163744	9.50139e-30
	10	0.0631814	0.999808	0.872871	4.37809e-32	0.0222003	0
	20	0.0651731	0.969254	0.0411667	1.2948e-33	0.750653	0.235705
	30	0.0681419	0.927025	0.00146972	4.58512e-33	0.211979	3.80622e-24
Azoxystrobin	0.001	0.0632545	0.998653	0.671442	2.62989e-33	0.369577	1.27297e-12
	0.01	0.0666709	0.947479	0.00728009	1.39301e-33	0.697729	0.0479057
	0.1	0.0631898	0.999675	0.835078	1.27149e-33	0.764415	0.322375
	1	0.0635473	0.994052	0.372152	1.3293e-33	0.731171	0.140816
	10	0.0643696	0.981353	0.112921	1.40862e-33	0.689998	0.0360728
	100	0.0647426	0.975699	0.0699459	1.20805e-32	0.0804558	0
Fluopicolide	0.001	0.063183	0.999784	0.865052	1.35296e-33	0.718388	0.0959701
	0.01	0.0655334	0.963924	0.0267759	1.63327e-33	0.595094	0.000392311
	0.1	0.079825	0.791347	2.2755e-08	3.05273e-33	0.318386	1.30712e-15
	1	0.0739407	0.854324	4.5449e-06	7.19738e-33	0.135042	0
	10	0.0754568	0.837158	1.10836e-06	6.33942e-33	0.153318	0
	20	0.0656615	0.962044	0.023035	6.88481e-33	0.141173	0
Propamocarb	0.001	0.0641798	0.984256	0.145519	1.33243e-33	0.729456	0.134036
	0.01	0.063422	0.996016	0.46537	1.19299e-33	0.814717	0.709978
	0.1	0.0636114	0.99305	0.334571	1.39411e-33	0.69718	0.0469702
	1	0.0631814	0.999808	0.87291	1.39158e-33	0.698449	0.0491549
	10	0.0646487	0.977116	0.0787507	1.19396e-33	0.814051	0.705073
	100	0.0686476	0.920196	0.000861736	1.91022e-33	0.508813	1.14522e-06
Cymoxanil	0.001	0.0652186	0.968578	0.0389684	1.25111e-33	0.776867	0.412686
	0.01	0.0634758	0.995171	0.42145	1.24187e-33	0.782651	0.457457
	0.1	0.0640208	0.986699	0.181215	1.20489e-33	0.806669	0.648957
	1	0.064567	0.978352	0.0873933	1.15943e-33	0.838294	0.859459
	10	0.0632166	0.999251	0.75179	1.31418e-33	0.739584	0.177717
	100	0.0631718	0.999961	0.942142	1.0592e-32	0.0917624	0
Fenamidone	0.001	0.0631693	1	0.996817	1.36845e-33	0.710255	0.0738123
	0.01	0.0639103	0.988406	0.212129	1.3688e-33	0.710074	0.0733712
	0.1	0.0638069	0.990007	0.246885	1.20975e-33	0.803431	0.623552
	1	0.0644148	0.980665	0.106424	1.12936e-33	0.860621	0.946921
	10	0.06389	0.98872	0.218466	1.3171e-33	0.737943	0.170042
	100	0.0903691	0.699014	4.69617e-12	8.54541e-33	0.113739	0

[truncated: 4 more sheets: Supplementary table S11, Supplementary table S12, Supplementary table S13, Supplementary table S14]
